# Supplementary material for: CgMFS1, a Major Facilitator Superfamily Transporter, Is Required for Sugar Transport, Oxidative Stress Resistance, and Pathogenicity of Colletotrichum gloeosporioides from Hevea brasiliensis
Source: Curr Issues Mol Biol. 2021 Oct 11;43(3):1548–57. doi: 10.3390/cimb43030109 (PMC8929089; doi:10.3390/cimb43030109)
Supplement: Supplementary file 1 [file cimb-43-00109-s001.zip]

Archive with 1 entries (1 files):
- cimb-1389191-supplementary.pdf
